# Supplementary material for: Advanced Glycation End Products Are Associated with Diabetes Status and Physical Functions in Patients with Cardiovascular Disease
Source: Nutrients. 2022 Jul 24;14(15):3032. doi: 10.3390/nu14153032 (PMC9330730; doi:10.3390/nu14153032)
Supplement: Supplementary file 1 [file nutrients-14-03032-s001.zip]

Archive with 1 entries (1 files):
- nutrients-1828004-supplementary.pdf
